# Supplementary material for: A Nomogram for Predicting the Recurrence of Acute Non-Cardioembolic Ischemic Stroke: A Retrospective Hospital-Based Cohort Analysis
Source: Brain Sci. 2023 Jul 10;13(7):1051. doi: 10.3390/brainsci13071051 (PMC10377670; doi:10.3390/brainsci13071051)
Supplement: Supplementary file 1 [file brainsci-13-01051-s001.zip]

Archive with 1 entries (1 files):
- brainsci-2437755-supplementary.pdf
